# Supplementary material for: Early Implementation of a Patient-Centered Medical Home in Singapore: A Qualitative Study Using Theory on Diffusion of Innovations
Source: Int J Environ Res Public Health. 2021 Oct 24;18(21):11160. doi: 10.3390/ijerph182111160 (PMC8583400; doi:10.3390/ijerph182111160)
Supplement: Supplementary file 1 [file ijerph-18-11160-s001.zip]

Archive with 1 entries (1 files):
- ijerph-1429508-supplementary.pdf
